# Supplementary material for: Brain leptin reduces liver lipids by increasing hepatic triglyceride secretion and lowering lipogenesis
Source: Nat Commun. 2019 Jun 20;10:2717. doi: 10.1038/s41467-019-10684-1 (PMC6586634; doi:10.1038/s41467-019-10684-1)
Supplement: Supplementary file 4 — Source Data [file 41467_2019_10684_MOESM4_ESM.xlsx]

## Sheet: Figure 1b
Figure 1b
Leptin
Time	A	C	F	H	K	P	Q	Tyl37	Tyl38	Tyl39	Tyl40	Tyl41
0	0.316282	0.35573	0.50859	0.449418	0.183146	0.193008	0.656519	0.254415	0.753502	0.596926	0.645856	0.547996
30	1.23624	1.31021	1.68003	1.82796		1.33486	2.00054	2.41713	1.76146	2.26055	2.42691	1.77125
60	2.22243	3.92362	4.26879	3.01139		2.61691	4.14551	4.5407	2.69114	4.27647	4.16883	2.96515
90	3.65242	5.47687	6.611	5.67411	5.13171	5.3536	5.87135	5.46058	3.91439	5.94988	7.04592	4.72663
120	4.73723	6.611	7.99167		6.1179	6.80823	7.4246	7.35907	6.33154	8.12238	7.86795	5.78352
150	6.48772	7.76977	11.0735	10.112	6.95616	8.87924	9.07648	9.84473	8.14195	11.3322	10.7842	7.80923
180	10.2106	9.00251	12.2816	11.1475	12.1337	14.9197	11.9857	11.8606	8.86612	12.8882	13.3677	10.1579
Vehicle
Time	B	D	G	I	J	M	N	O	Tyl2	Tyl5	Tyl6	Tyl8	Tyl33	Tyl42
0	0.35573	0.582554	0.262719	0.651588	0.173284	0.109181	0.286696	0.543106	0.792646	0.371847	0.792646	0.577354	0.440349	1.16451
30	1.43348		1.31003	2.83881		1.75399	1.65537		2.39756	1.15473	1.64403	1.64403	1.07644	2.97493
60	2.19778	3.25794	1.86172	5.40291	3.99758	3.38121	2.86346		3.36637	1.76146	2.63242	3.66974	2.21162	3.89482
90	5.13171		3.48697		5.79739	5.42756			4.79513	2.72049	3.6991	3.96332	3.47402	7.408
120	5.57549	3.99758	4.42633	8.682	6.95616	7.12875	6.19186		5.55844	3.66974	4.42326	4.81471	4.57005	8.87591
150			5.45516	8.60804	8.70666	7.86839	7.37529		6.23368	4.44283	5.19636	5.88138	5.96946	10.8331
180	7.49857	6.611	6.9313	12.9719	12.4788	12.7747		6.29048	6.27282	5.14743	5.98903		7.45693	13.9451

## Sheet: Figure 1c
Figure 1c
		µmol/kg/min
Vehicle	G	1.74367
	I	2.9267
	D	1.49186
	B	1.99072
	J	3.02647
	M	3.05498
	N	2.2948
	O	1.51561
	Tyl2	1.4871
	Tyl5	1.29231
	Tyl6	1.38258
	Tyl8	1.64389
	Tyl33	1.85294
	Tyl42	3.34005
Leptin	A	2.41357
	C	2.35181
	F	3.26878
	H	3.01222
	K	2.80792
	P	3.5871
	Q	2.90769
	Tyl37	2.55611
	Tyl38	2.3043
	Tyl39	3.33054
	Tyl40	3.31154
	Tyl41	2.47534

## Sheet: Figure 1d
Figure 1d

## Sheet: Figure 1e
Figure 1e
	Lane	Animal ID	ApoB100	Transferrin
Marker	1
Marker	2
	3
Vehicle	4	B	6457.34	2902.26
	5	D	5302.71	2419.86
	6	G	4020.73	2854.39
	7	I	4717.29	2920.77
	8	J	4953.46	2422.76
	9	N	4074.41	2792.5
	10	O	6345.89	2562.99
	11	M	4372.09	2282.39
Leptin	12	A	6355.88	3000.88
	13	C	6443.62	2766.45
	14	F	6217.67	3078.22
	15	H	7266.69	2690.64
	16	K	7837.61	3282.13
	17	P	5221.61	2300.78
	18	Q	6773.91	3060.43
	Lane	Animal ID	ApoB48	Transferrin
Marker	1
Marker	2
	3
Vehicle	4	B	3837.91	2902.26
	5	D	5198.23	2419.86
	6	G	5795.76	2854.39
	7	I	4970.18	2920.77
	8	J	4114.94	2422.76
	9	N	4821.73	2792.5
	10	O	3915.5	2562.99
	11	M	4715.15	2282.39
Leptin	12	A	7810.37	3000.88
	13	C	8377.48	2766.45
	14	F	10004.1	3078.22
	15	H	8470.27	2690.64
	16	K	6608.53	3282.13
	17	P	5525.88	2300.78
	18	Q	5759.91	3060.43

## Sheet: Figure 1g
Figure 1g
Day #	-2	0	2	3	4	5	6	7	8	9	10	11	12	13	14	15	16	17	18	19	20	21	22	23	24	25	26	27	28	29	30
Vehicle
LepC11	308	316	299	299	307	299	295	297	297	301	295	288	280	276	282	279	277	277	289	285	292	290	294	296	303	302	305	298	309	307	308
LepC13	317	329	296	299	302	305	306	308	308	310	304	301	293	286	296	289	286	287	304	294	302	297	303	302	314	309	320	311	323	320	322
LepC15	338	350	345	357	353	359	351	349	349	351	346	340	331	324	335	328	325	325	341	333	337	335	341	344	351	346	360	346	357	356	358
LepC17	307	314	291	302	307	307	304	299	300	298	295	292	283	277	285	281	282	283	298	290	299	295	301	304	312	308	317	308	320	320	320
LepC19	305	315	299	306	311	306	304	307	307	311	307	299	288	280	291	284	279	279	295	287	292	288	295	296	308	304	308	303	315	316	319
LepC24	324	331	301	303	293	298	300	302	298	299	297	287	289	292	293	292	290	286	285	275	284	300	294	296	278	299	304	303	314	307	311
LepC25	362	361	337	337	342	346	354	348	345	347	340	336	331	332	328	331	326	324	322	316	321	332	325	329	318	337	331	335	338	334	335
LepC30	357	351	331	340	343	347	356	349	346	346	332	330	322	322	325	321	318	317	320	315	314	330	317	327	315	334	336	327	338	333	336
n	8	8	8	8	8	8	8	8	8	8	8	8	8	8	8	8	8	8	8	8	8	8	8	8	8	8	8	8	8	8	8
leptin
LepC12	317	331	300	297	290	286	278	277	277	275	273	274	275	277	279	279	280	274	283	282	285	288	291	288	292	293	300	294	297	297	299
LepC14	312	321	295	297	290	288	282	283	270	264	262	254	258	256	253	253	252	250	254	248	242	251	254	248	256	254	260	258	265	262	262
LepC16	321	335	314	316	312	314	313	314	314	314	314	315	318	320	326	328	327	329	338	340	343	345	345	348	350	354	356	353	355	359	358
LepC18	319	331	312	318	310	320	319	318	323	324	322	321	325	329	344	347	345	346	353	358	361	363	367	373	375	380	385	381	391	394	396
LepC20	302	314	302	306	297	296	298	292	285	283	279	282	281	285	287	285	285	287	288	289	293	288	291	295	295	289	294	289	294	297	301
LepC22	341	345	318	320	321	313	310	319	313	313	315	312	309	312	318	315	314	319	324	328	325	334	335	342	338	341	339	347	347	341	345
LepC23	358	360	320	317	314	311	307	306	303	303	304	302	298	306	304	300	299	300	303	310	311	314	313	316	311	314	314	314	310	313	314
LepC29	342	334	313	314	310	297	295	300	303	306	307	306	305	307	308	312	315	317	321	329	321	328	325	329	324	333	341	341	340	338	341

## Sheet: Figure 1h
Figure 1h
Vehicle	% water signal
LepC11	0.44
LepC13	0.87
LepC15	0.51
LepC17	0.55
LepC19	0.81
LepC24	0.69
LepC25	0.53
LepC30	0.51
Leptin
LepC12	0.35
LepC14	0.25
LepC16	0.64
LepC18	0.68
LepC20	0.25
LepC22	0.43
LepC23	0.32
LepC29	0.43

## Sheet: Figure 1i
Figure 1i

## Sheet: Figure 1j
Figure 1j
	Lane	Animal ID	ApoB100	Transferrin
Marker	1
	2
Vehicle	3	11	7194.04	15850.5
	4	13	7774.34	12321.2
	5	15	7967.3	11038.9
	6	17	7765.11	13136.9
	7	19	6781.95	14888.5
	8	24	7993.4	10645.2
	9	25	4504.35	13375.1
	10	30	4755.2	12701.1
Leptin	11	12	8801.48	11064
	12	14	8721.52	12031
	13	16	6458	14145.2
	14	18	6000.46	11874.2
	15	20	10689	10206.4
	16	22	8256.41	10706.3
	17	23	9206.8	9327.96
	18	29	10103.1	10247.5
	Lane	Animal ID	ApoB48	Transferrin
Marker	1
	2
Vehicle	3	11	2380.92	15850.5
	4	13	2165.38	12321.2
	5	15	2952.3	11038.9
	6	17	2201.06	13136.9
	7	19	2387.58	14888.5
	8	24	1417.7	10645.2
	9	25	2104.11	13375.1
	10	30	1322.28	12701.1
Leptin	11	12	1504.71	11064
	12	14	1005.67	12031
	13	16	2614.01	14145.2
	14	18	2315.48	11874.2
	15	20	1583.52	10206.4
	16	22	2240.68	10706.3
	17	23	2269.09	9327.96
	18	29	2196.12	10247.5

## Sheet: Figure 1k
Figure 1k
Vehicle	% change to baseline
LepC11	-45.679
LepC13	-17.1429
LepC15	-39.2857
LepC17	-27.6316
LepC19	-18.1818
LepC24	-6.75676
LepC25	-37.6471
LepC30	-23.8806
Leptin
LepC12	-43.5484
LepC14	-73.6842
LepC16	-39.0476
LepC18	-29.8969
LepC20	-58.3333
LepC22	-51.6854
LepC23	-56.7568
LepC29	-50

## Sheet: Figure 1m
Vehicle 1m
	% change to baseline
Vehicle
LepC43	-16.1616
LepC44	-0.609756
LepC48	21.9178
LepC50	-2.73973
LepC51	18.1818
LpR antagonist
LepC42	55.7692
LepC45	60.241
LepC46	16
LepC49	53.9683
LepC52	12.963

[truncated: 78 more sheets: Figure 2b, Figure 2d, Figure 2e, Figure 3a, Figure 3b, Figure 3c, Figure 3d, Figure 3e, Figure 3f, Figure 3g, Figure 3h, Figure 3j, Figure 3k, Figure 3l, Figure 4b, Figure 4c, Figure 4e, Figure 4f, Figure 4g, Figure 4h …]
